# Supplementary material for: Erica spiculifolia Salisb. (Balkan Heath): A Focus on Metabolic Profiling and Antioxidant and Enzyme Inhibitory Properties
Source: Plants (Basel). 2025 May 28;14(11):1648. doi: 10.3390/plants14111648 (PMC12157037; doi:10.3390/plants14111648)
Supplement: Supplementary file 1 [file plants-14-01648-s001.zip]

Archive with 1 entries (1 files):
- plants-3643880-supplementary.pdf
